# Supplementary material for: Multi-Layer PVA-PANI Conductive Hydrogel for Symmetrical Supercapacitors: Preparation and Characterization
Source: Gels. 2024 Jul 12;10(7):458. doi: 10.3390/gels10070458 (PMC11276198; doi:10.3390/gels10070458)
Supplement: Supplementary file 1 [file gels-10-00458-s001.zip]

Archive with 1 entries (1 files):
- gels-3072662-supplementary.pdf
